# Supplementary material for: Sustainable poverty alleviation capacity construction of farmers in poverty-stricken areas under the background of rural revitalization
Source: PLoS One. 2022 Dec 15;17(12):e0276804. doi: 10.1371/journal.pone.0276804 (PMC9754586; doi:10.1371/journal.pone.0276804)
Supplement: S2 File — This is the statistics from the questionnaire. (XLSX) [file pone.0276804.s002.xlsx]

## Sheet: Sheet1
id	010101	010102	010103	010104	010105	010106	010107	010108	010109	010110	010111	010112	010113	010114	010115	010116	010117	010118	010119	010120	010121	010122	010123	010124	010125	010126	010127	010128	010129	010130	010131	010132	010133	010134	010135	010136	010137	010138	010139	010140	010141	010142	010143	010144	010145	010146	010147	010148	010149
1.1.1	5	7	5	4	1	3	3	3	6	7	6	4	4	3	4	4	3	7	5	4	4	4	3	4	3	4	2	3	5	2	4	4	6	3	4	5	2	6	4	4	5	6	4	2	5	4	4	1	4
1.1.2	3	4	2	3	1	1	2	3	3	5	3	1	2	1	2	2	2	3	3	3	2	2	2	3	2	3	0	2	2	1	3	2	2	1	3	3	1	3	3	2	2	4	2	1	3	3	2	1	2
1.1.3	2	3	2	3	1	0	1	2	1	2	2	1	2	1	1	1	1	2	2	1	2	1	1	3	2	1	0	1	2	1	1	1	2	1	2	1	0	1	1	1	2	1	1	1	1	2	1	1	2
1.1.4	2	3	3	1	0	1	1	0	3	2	3	3	2	2	2	2	0	4	2	1	2	2	1	1	1	1	2	1	3	1	1	2	4	2	1	2	1	3	1	2	2	2	2	1	2	1	2	0	2
1.1.5	2	1	2	1	0	1	1	0	1	1	2	1	1	0	1	1	0	3	2	1	2	1	1	1	1	1	2	0	2	1	1	1	4	1	1	1	0	1	1	2	2	1	1	1	1	1	1	0	1
1.1.6	4	5	5	4	1	1	2	2	4	3	4	2	4	3	2	2	3	5	4	2	4	2	2	4	1	4	2	3	4	0	2	2	6	2	3	4	1	2	2	3	4	5	2	2	2	3	4	1	2
1.2.1	1	1	1	1	1	0	1	1	1	1	1	1	1	1	1	1	1	1	1	1	1	1	1	1	0	1	0	1	1	1	1	1	1	1	1	1	1	1	1	1	1	1	1	0	1	1	1	1	1
1.2.2	55	43	40	53	43	35	40	49	33	60	55	39	42	33	50	35	59	46	48	41	42	46	38	42	60	34	56	45	54	61	46	31	59	42	40	47	64	63	35	39	58	63	42	27	36	42	37	68	34
1.2.3	0	1	0	0	1	0	0	0	1	0	1	1	1	1	1	1	1	1	0	0	0	1	0	0	0	1	0	1	0	.	0	1	1	1	1	1	0	.	0	1	0	1	0	0	0	0	0	2	1
1.2.4	2	2	2	3	2	2	2	2	2	2	2	1	3	2	2	2	2	3	2	4	3	3	3	2	1	2	1	2	2	2	2	3	3	2	2	3	2	.	2	2	1	2	2	2	3	3	1	0	2
1.3.1	0	0	0	0	0	0	0	0	0	0	0	0	0	0	0	0	0	0	1	0	0	0	0	0	0	0	0	0	0	0	0	0	1	0	0	1	0	0	0	0	0	0	0	0	0	0	0	0	0
1.3.2	2	0	2	3	0	1	1	0	.	0	0	0	2	0	1	0	1	4	1	1	3	4	2	1	1	0	1	0	2	0	1	0	4	0	1	1	0	0	0	1	2	1	2	0	1	2	0	0	0
1.4.1	0	1	0	0	0	1	1	1	1	1	0	0	0	0	0	0	1	0	0	1	0	0	0	0	1	0	0	1	0	0	0	0	0	1	0	0	0	0	0	0	0	0	0	0	0	0	0	0	0
1.4.2	0	1	0	1	0	0	0	0	0	1	0	0	0	1	0	0	0	0	1	1	0	0	0	0	0	0	0	0	0	0	0	0	0	0	0	1	0	0	0	0	0	0	0	0	0	0	0	0	0
1.4.3	1	1	1	1	1	2	3	1	2	1	1	1	2	3	2	1	2	1	1	2	1	2	1	1	2	1	2	3	2	1	1	1	2	4	1	1	2	2	1	1	2	1	1	2	1	1	2	1	2
1.5.1	5	7	5	4	1	3	2	3	6	7	6	4	4	3	4	4	3	7	5	4	4	4	3	4	3	4	2	3	5	2	4	4	6	3	4	5	0	6	4	4	4	6	4	2	5	4	4	1	4
1.5.2	0	0	0	0	0	0	0	0	0	0	0	0	0	0	0	0	0	0	0	0	0	0	0	0	0	0	0	0	0	0	0	0	0	0	0	0	0	0	0	0	0	0	0	0	0	0	0	0	0
1.6	0	0	0	0	0	0	0	0	0	0	0	0	0	0	0	0	3	0	0	0	0	1	0	0	0	0	0	0	0	0	0	0	0	0	0	0	1	0	0	0	0	0	0	0	0	0	0	0	0
2.1	4	4	4	4	4	4	4	4	4	4	4	4	4	4	4	4	4	4	4	4	4	4	4	4	4	4	4	4	4	4	4	4	4	4	4	4	4	4	4	4	4	4	4	4	4	4	4	4	4
2.2.1	4	4	3	4	7	5	2	7	10	3	3	10	25	8	30	6	6	5	3	3	15	8	6	3	2	3	2	10	3	2	3	6	6	4	18	6	6	6	2	3	5	5	4	2	6	4	5	3	3
2.2.2	4	4	3	4	0	5	2	7	8	3	3	10	25	4	30	6	6	5	3	3	20	8	6	3	2	3	2	10	3	2	10	3	6	4	10	15	4	3	2	3	5	10	10	2	6	4	5	0	10
2.2.3.A	0	0	0	0	0	0	0	1	0	0	0	0	0	0	0	0	0	0	0	0	0	0	0	0	0	0	0	0	0	0	0	0	0	0	0	0	0	0	0	0	0	0	0	0	0	0	0	0	0
2.2.3.B	1	1	1	1	1	1	1	1	1	1	0	1	1	1	1	1	1	1	1	1	1	1	1	0	0	1	0	1	1	1	1	1	1	0	1	1	1	1	0	1	1	1	1	1	1	1	1	1	1
2.2.3.C	1	1	1	1	1	1	1	1	0	0	1	1	1	1	1	1	1	1	1	1	1	1	1	1	1	1	1	1	1	1	1	1	1	1	1	1	1	0	1	0	0	0	1	1	1	1	1	1	1
2.2.3.D	0	0	0	0	0	0	0	0	0	1	0	0	0	0	0	0	0	0	0	0	0	0	0	0	0	0	0	0	0	0	0	0	0	0	0	0	0	0	0	0	0	0	0	0	0	0	0	0	0
2.2.3.E	0	0	0	0	0	0	0	0	0	0	0	0	0	0	0	0	0	0	0	0	0	0	0	0	0	0	0	0	0	0	0	0	0	0	0	0	0	0	0	0	0	0	0	0	0	0	0	0	0
2.3.1	60	50	130	70	68	80	80	120	70	100	80	70	80	80	70	60	70	100	70	55	80	60	70	70	70	65	60	65	60	65	80	80	80	60	90	90	60	80	85	85	100	80	130	50	65	100	200	70	120
2.3.2	3	3	3	3	3	3	3	3	3	2	3	3	3	4	3	3	3	3	3	3	3	3	3	3	3	3	3	3	3	3	3	3	3	3	3	3	3	3	3	3	3	3	1	4	3	4	3	3	3
2.4	35000	25000	80000	50000	30000	40000	40000	70000	30000	60000	50000	.	.	30000	60000	50000	30000	70000	40000	30000	40000	30000	35000	40000	50000	30000	30000	50000	50000	50000	50000	60000	40000	40000	50000	50000	40000	40000	400000	40000	50000	50000	12000	30000	30000	100000	60000	50000	60000
2.5.A	1	1	1	1	1	1	1	1	1	1	1	1	1	1	1	1	1	1	1	1	1	1	1	1	1	1	1	1	1	1	1	1	1	1	1	1	1	1	1	1	1	1	0	1	1	1	1	1	1
2.5.B	0	0	0	0	0	0	0	0	0	0	0	0	0	0	0	0	0	0	0	0	0	0	0	0	0	0	0	0	0	0	0	0	1	0	0	0	0	0	0	0	0	0	0	0	0	0	0	0	0
2.5.C	1	1	1	1	1	1	1	1	1	1	1	1	1	1	1	1	1	1	1	1	1	1	1	1	1	1	1	1	1	1	1	1	1	1	1	1	1	1	1	1	1	1	1	1	1	1	1	1	1
2.5.D	0	0	1	0	0	0	0	0	0	0	0	0	0	0	0	0	0	1	0	0	0	0	0	0	0	0	0	0	0	0	0	0	1	0	0	0	0	0	0	0	0	0	0	0	0	0	0	0	0
2.5.E	0	0	0	0	0	0	0	0	0	0	0	0	0	0	0	0	0	0	0	0	0	0	0	0	0	0	0	0	0	0	0	0	0	0	0	0	0	0	0	0	0	0	0	0	0	0	0	0	0
2.6.1.A	1	1	1	1	0	1	0	1	1	1	1	.	1	1	1	1	1	1	1	1	1	1	1	1	1	1	1	1	1	0	1	1	1	1	1	1	1	1	0	1	1	1	1	1	1	1	1	1	1
2.6.1.B	0	0	0	0	0	0	0	0	0	0	0	.	1	0	0	0	0	0	0	0	1	0	0	0	0	0	0	0	0	0	0	0	1	0	0	0	0	0	0	0	0	0	0	0	0	0	0	0	0
2.6.1.C	0	0	1	0	0	0	0	0	0	0	0	.	1	0	0	0	1	1	0	0	1	0	0	0	1	0	0	0	0	0	0	0	1	0	0	0	1	0	0	0	0	0	0	0	0	0	0	0	0
2.6.1.D	0	0	0	0	0	0	0	0	0	0	0	.	1	0	0	0	0	1	1	1	1	0	0	0	0	0	0	0	0	0	0	0	1	0	1	1	0	0	0	0	0	0	0	0	0	0	0	0	0
2.6.1.E	0	0	0	0	0	0	0	0	0	0	0	.	0	0	0	0	0	0	0	0	0	0	0	0	0	0	0	0	0	0	0	0	0	0	0	0	0	0	0	0	0	0	0	0	0	0	0	0	0
2.6.1.F	0	0	0	0	0	0	0	0	0	0	0	.	0	0	0	0	0	0	0	0	0	0	0	0	0	0	0	0	0	0	0	0	1	0	0	1	0	0	0	0	0	0	0	0	0	0	0	0	0
2.6.1.G	0	0	1	0	1	1	1	1	1	0	1	.	1	1	1	1	1	1	1	1	1	1	1	1	0	1	1	0	0	0	1	1	1	0	1	1	1	1	1	1	1	1	1	1	1	1	1	0	1
2.6.1.H	0	0	1	1	0	0	0	0	0	0	0	.	1	1	1	1	1	0	0	0	0	1	0	0	1	0	0	0	1	0	0	0	0	0	0	0	0	0	0	0	0	0	0	0	1	0	1	0	0
2.6.2	1	.	.	.	.	.	.	.	4	4	.	.	.	.	.	.	.	.	.	.	.	.	3	.	2	.	2	.	.	.	.	3	.	.	.	.	2	2	.	1.5	1	2	.	2	.	5	.	2	.
2.7	1	1	1	1	1	1	1	1	1	1	1	.	1	1	1	1	1	1	1	1	1	1	1	1	1	1	1	1	1	1	1	1	1	1	1	1	1	1	1	1	1	1	1	1	1	1	1	1	1
2.8	3	2	1	2	1	1	3	1	1	1	2	.	1	3	1	3	1	2	2	2	5	2	1	2	3	3	3	1	3	3	2	1	1	1	1	1	1	2	1	1	1	5	2	4	2	1	3	3	2
2.9	4	4	5	3	5	5	5	3	5	5	5	.	5	3	4	5	4	5	5	3	4	5	2	4	5	4	5	5	5	5	5	3	5	3	3	2	5	5	4	5	5	5	5	4	4	3	4	4	5
3.1.1	5000	4000	10000	10000	10000	6000	5000	2000	1000	6000	6000	.	50000	24000	10000	5000	15000	10000	6000	6000	50000	10000	2000	20000	13000	5000	500	8000	10000	2500	15000	6000	10000	2000	2000	5000	38000	7000	2000	7000	4000	.	15000	5000	20000	10000	50000	.	20000
3.1.2	8000	5000	30000	13000	7000	6000	5000	2000	3000	10000	8000	.	100000	17000	10000	10000	30000	15000	10000	10000	80000	15000	2000	20000	15000	3500	600	8000	12000	3500	30000	10000	20000	2000	20000	23000	38000	8000	2000	8000	6000	6000	30000	2000	30000	30000	60000	.	15000
3.1.3	1	0	0	0	0	0	0	0	1	.	1	.	1	0	0	1	1	1	1	1	1	1	0	1	0	0	0	0	0	0	1	1	1	0	1	1	0	1	0	0	1	.	1	0	1	1	0	0	0
3.1.4	.	.	.	.	.	.	.	.	.	.	.	.	.	.	.	.	.	.	.	.	.	.	.	.	.	.	.	.	.	.	.	.	.	.	.	.	.	.	.	.	.	.	.	.	.	.	.	.	.
3.2.1	1	0	1	1	0	0	0	0	0	1	.	.	1	0	0	1	1	1	1	1	1	1	1	1	0	0	0	0	1	0	1	1	1	0	1	1	1	1	0	0	1	1	1	0	1	1	1	1	1
3.2.2	4	.	4	4	2	2	2	3	.	5	4	.	4	2	3	4	4	4	4	4	5	4	4	4	3	2	3	2	4	3	4	5	5	2	5	5	5	4	3	3	4	4	5	2	4	5	4	4	4
3.3.1	12	12	0	18	12	3	.	.	.	12	12	.	0	15	16	6	12	12	10	13	24	12	12	12	12	12	12	12	12	12	10	12	12	12	12	12	12	14	12	14	14	12	12	12	12	12	12	12	12
3.3.2	0	0	1	0	0	0	1	1	1	0	0	.	1	0	0	1	0	0	1	0	0	0	0	0	0	0	0	0	0	0	1	0	0	0	0	0	0	0	0	0	0	0	0	0	0	0	0	0	0
3.4	4	4	1	2	1	4	1	1	2	4	2	.	4	1	2	4	1	2	2	4	4	2	4	2	1	3	4	5	3	4	4	2	2	4	2	4	1	4	4	2	4	2	3	2	4	4	4	4	2
3.5	4	3	4	4	2	2	2	2	3	4	3	.	4	4	4	4	3	3	4	4	4	4	4	3	4	3	4	4	4	4	4	3	4	2	3	2	3	2	2	2	2	2	4	3	3	2	3	4	3
3.6.A	0	0	0	1	0	0	0	0	0	0	0	.	1	1	1	0	1	0	0	0	0	0	1	0	1	1	1	0	1	1	0	0	0	0	0	0	0	0	0	0	0	1	1	0	0	0	0	0	0
3.6.B	0	0	0	0	0	0	0	0	0	0	0	.	0	0	0	0	0	1	0	0	0	0	0	1	0	0	0	0	0	0	1	0	0	0	1	0	0	0	0	0	0	0	0	0	0	1	1	0	0
3.6.C	0	0	0	0	0	0	0	0	0	0	0	.	0	0	0	0	0	0	0	0	0	0	0	0	0	0	0	0	0	0	0	0	0	0	0	0	0	0	0	0	0	0	0	0	0	0	0	0	0
3.6.D	0	0	0	0	0	0	0	0	0	0	0	.	0	0	0	0	0	0	0	0	0	0	0	0	0	0	0	0	0	0	0	0	0	0	0	0	0	0	0	0	0	0	0	0	0	0	0	0	0
3.6.E	0	0	0	0	0	0	0	0	0	0	0	.	0	0	0	0	0	0	0	0	0	0	0	0	0	0	0	0	0	0	0	0	0	0	0	0	0	0	0	0	0	0	0	0	0	0	0	0	0
3.6.F	0	0	0	0	0	0	0	0	0	0	0	.	0	0	0	0	0	0	0	0	0	0	0	0	0	0	0	0	0	0	0	0	0	0	0	0	0	0	0	0	0	0	0	0	0	0	0	0	0
3.6.G	0	0	0	0	1	0	1	1	1	1	1	.	0	0	0	0	0	0	0	0	0	0	0	0	0	0	0	1	0	0	0	1	1	1	1	1	0	1	0	1	1	0	0	0	0	0	0	0	1
3.6.H	0	0	1	0	0	1	0	0	0	0	0	.	0	0	0	0	1	0	1	0	0	0	0	0	0	0	0	0	0	0	0	0	0	0	0	0	1	0	0	0	0	0	0	1	1	0	0	0	0
3.7.1	0	0	0	0	0	0	0	0	0	0	0	.	0	0	0	0	0	0	0	0	0	0	0	0	0	0	0	0	0	0	0	0	0	0	0	0	0	0	0	0	1	0	0	0	0	0	0	0	0
3.7.2	0	0	0	0	0	0	0	0	0	1	1	.	0	0	0	0	0	1	0	0	1	0	0	0	0	0	0	0	0	0	0	1	1	0	1	1	0	1	0	0	1	0	0	0	0	0	0	0	0
3.7.3	0	0	0	1	0	0	0	0	1	1	1	.	1	0	1	1	0	1	0	1	1	1	0	0	0	0	0	0	1	0	1	1	1	1	0	1	0	0	0	0	1	1	0	0	0	0	0	0	0
3.7.4	0	0	1	0	0	0	0	0	0	1	1	.	0	0	0	0	0	0	0	1	1	0	0	0	0	0	0	0	0	0	0	1	1	0	1	1	0	1	0	0	1	0	0	0	1	0	0	0	0
3.8.A	0	0	0	0	0	0	0	0	0	0	0	.	0	0	0	0	0	0	0	0	0	0	0	0	0	0	0	0	0	0	0	0	0	0	0	0	0	0	0	0	0	0	0	0	0	0	0	0	0
3.8.B	0	0	0	0	0	0	0	0	0	0	0	.	0	0	0	0	0	0	0	0	0	0	1	0	0	0	0	0	0	0	0	0	0	0	0	0	0	0	0	0	0	0	0	0	0	0	0	0	0
3.8.C	1	1	1	1	1	1	1	1	1	1	1	.	1	1	1	1	1	1	1	1	1	1	0	1	1	1	1	1	1	1	1	1	1	1	1	1	1	1	1	1	1	1	1	1	1	1	1	1	1
3.8.D	0	0	0	0	0	0	0	0	0	0	0	.	0	0	0	0	0	0	0	0	0	0	0	0	0	0	0	0	0	0	0	0	1	0	0	0	0	0	0	0	0	0	0	0	0	0	0	0	0
3.9.A	1	1	0	1	.	0	0	0	0	0	0	.	0	1	1	1	1	0	1	1	0	1	1	1	1	1	1	1	1	1	1	0	0	0	0	0	0	0	0	0	0	0	0	1	0	0	0	0	0
3.9.B	0	0	0	0	.	1	1	0	1	1	1	.	1	0	0	0	0	0	0	0	1	0	0	0	0	0	0	0	0	0	0	1	1	1	0	0	1	1	1	1	1	1	0	0	1	0	0	0	0
3.9.C	0	0	0	0	.	0	0	0	0	0	0	.	1	0	1	1	1	0	0	0	1	0	0	0	0	0	0	0	0	0	0	0	0	0	1	1	0	0	0	0	0	0	0	0	0	0	0	0	0
3.9.D	0	0	0	0	.	0	0	0	1	0	0	.	0	0	0	0	0	0	0	0	0	0	0	0	0	0	0	0	0	0	0	0	0	0	0	0	0	0	0	0	0	0	0	0	0	1	0	0	1
3.9.E	0	0	0	0	.	0	0	0	0	0	0	.	0	0	0	0	0	0	0	1	0	0	0	0	0	0	0	0	0	0	0	0	0	0	0	0	0	0	0	0	0	0	0	0	0	0	0	0	0
3.9.F	0	0	1	0	.	0	0	1	0	0	0	.	0	0	0	0	0	1	0	0	0	0	0	0	0	0	0	0	0	0	0	0	0	0	0	0	0	0	0	0	0	0	1	0	0	0	1	1	0
3.10.A	0	1	0	1	.	0	0	.	0	0	.	.	1	1	1	1	1	0	.	0	0	1	0	0	1	0	1	1	1	1	0	0	0	0	0	.	0	0	0	0	0	0	0	.	1	0	0	0	1
3.10.B	0	0	0	0	.	0	0	.	0	0	.	.	0	0	0	0	0	0	.	0	1	0	0	0	0	1	0	0	0	0	0	0	0	0	0	.	0	0	0	0	0	0	0	.	0	1	0	0	0
3.10.C	0	0	0	0	.	0	0	.	0	0	.	.	0	0	0	0	0	0	.	0	0	0	0	0	0	0	0	0	0	0	0	0	0	0	0	.	0	0	0	0	0	0	0	.	0	0	0	0	0
3.10.D	0	0	0	0	.	0	0	.	0	0	.	.	0	0	0	0	0	0	.	0	0	0	0	0	0	0	0	0	0	0	0	0	0	0	0	.	0	0	0	0	0	0	0	.	0	0	0	0	0
3.10.E	0	0	0	0	.	0	0	.	0	0	.	.	0	0	0	0	0	0	.	0	0	0	0	0	0	0	0	0	0	0	0	0	0	0	0	.	0	0	0	0	0	0	0	.	0	0	0	0	0
3.10.F	1	0	1	0	.	1	1	.	1	1	.	.	1	0	1	1	1	1	.	0	0	0	1	1	0	0	0	0	0	0	1	1	1	1	0	.	1	1	1	1	1	1	1	.	0	0	1	1	0
3.11.1	.	0	.	.	0	0	0	0	0	0	0	.	.	.	.	.	.	0	0	0	0	.	.	.	.	.	.	0	0	0	0	0	0	0	0	0	0	0	0	0	0	0	0	0	0	0	0	0	.
3.11.2	.	0	.	.	0	0	0	0	0	0	0	.	.	.	.	.	.	0	0	0	0	.	.	.	.	.	.	.	0	0	0	0	0	0	0	0	0	0	0	0	0	0	0	0	0	0	0	0	.
3.11.3	.	0	.	.	0	0	0	0	0	0	0	.	.	.	.	.	.	0	0	0	0	.	.	.	.	.	.	.	0	0	0	0	0	0	0	0	0	0	0	0	0	0	0	0	0	0	0	0	.
3.11.4	.	3	.	.	0	0	.	0	0	.	.	.	.	.	.	.	.	.	.	.	.	.	.	.	.	.	.	.	.	0	0	0	0	0	0	0	0	0	0	0	0	0	0	0	0	0	0	0	.
3.12.1	.	0	.	.	0	0	0	.	0	1	0	.	.	.	.	.	.	0	0	1	1	.	.	.	.		.	.	0	0	0	1	0	0	0	1	0	1	0	0	1	0	1	0	0	1	0	0	.
3.12.2	.	.	.	.	0	.	.	.	.	1	.	.	.	.	.	.	.	0	.	1	3	.	.	.	.	.	.	.	0	0	0	1	0	0	0	1	0	1	0	0	1	0	3	0	0	3	0	0	.
3.13.1	.	.	.	.	0	.	.	.	.	1	.	.		.	.	.	.	.	.	1	1	.	.		.	.	.	0	0	0	.	1	0	0	0	1	0	1	0	0	1	0	1	0	0	1	.	.	.
3.13.2	.	.	.	.	0	0	.	.	.	5	.	.	.	.	.	.	.	.	.	4	5	.	.	.	.	.	.	0	0	0	.	5	0	0	0	1	0	5	0	0	5	0	5	0	0	4	.	.	.
3.14.1	.	1	.	2	1	0	0	0	0	0	0	.	1	1	1	0	.	0	0	0	0	2	0	0.2	1	1	0	1	2	0	.	1	2	.	0	0	0	0	0	1	.	0	0	1	0	0	0	0	0
3.14.2	.	0	.	1	1	0	0	1	0	1	1	.	0	1	1	0	.	0	0	0	0	1	0	1	0	1	0	1	1	0	.	1	1	.	0	0	0	0	0	1	1	0	0	1	0	0	0	0	0
3.14.3.A	.	.	.	1	1	0	1	1	1	1	1	.	0	1	1	0	.	0	0	0	0	1	0	1	0	1	0	1	1	0	.	1	1	.	0	0	0	0	0	1	1	0	0	1	0	0	0	0	.
3.14.3.B	.	.	.	0	0	0	0	0	0	0	0	.	0	0	0	0	.	0	0	0	0	0	0	0	0	0	0	0	0	0	.	4	0	.	0	0	0	0	0	0	0	0	0	0	0	0	0	0	.
3.14.3.C	.	.	.	0	0	0	0	0	0	0	0	.	0	0	0	0	.	0	0	0	0	0	0	0	0	0	0	0	0	0	.	1	0	.	0	0	0	0	0	0	0	0	0	0	0	0	0	0	.
3.14.3.D	.	.	.	1	0	0	1	0	0	0	1	.	0	0	0	0	.	0	0	0	0	0	0	0	0	0	0	0	0	0	.	1	1	.	0	0	0	0	0	0	0	0	0	0	0	0	0	0	.
3.15	.	3	.	3	2	0	0	1	1	1	1	.	3	3	2	0	.	0	0	0	0	4	0	4	4	4	0	2	3	0	.	0	4	.	0	0	0	0	0	2	1	0	0	3	0	0	0	.	.
3.16.A	1	1	1	1	1	0	1	1	0	1	0	.	1	1	1	1	1	1	1	1	1	1	0	1	0	1	1	1	1	1	.	0	1	0	0	0	1	0	1	0	0	1	0	1	1	0	0	1	0
3.16.B	1	1	0	1	0	1	0	0	1	0	1	.	1	1	1	1	1	1	1	1	1	1	1	1	1	1	1	1	1	1	.	0	1	1	1	1	1	1	1	1	1	1	1	0	1	1	1	0	1
3.16.C	0	1	0	1	1	0	1	0	0	1	1	.	0	0	0	0	0	0	0	0	0	0	1	1	0	0	0	0	0	0	.	0	1	1	1	0	0	1	1	1	1	1	0	0	0	1	0	1	0
3.16.D	1	0	0	0	0	1	0	0	1	0	0	.	0	1	0	0	0	1	0	1	0	1	0	0	1	1	1	1	1	1	.	0	0	1	1	1	1	0	0	0	1	0	1	1	1	1	1	1	1
3.16.E	0	0	0	0	0	0	0	0	0	0	0	.	0	0	1	1	1	0	1	0	0	0	0	0	0	0	0	0	0	0	.	0	0	0	0	0	0	0	0	0	0	0	1	1	0	0	0	0	0
3.16.F	0	0	1	0	0	0	0	0	0	0	1	.	1	0	0	0	0	0	0	0	1	0	0	0	0	0	0	0	0	0	.	1	0	0	0	1	0	0	0	0	0	0	0	0	0	0	1	0	0
3.16.G	0	0	1	0	0	0	0	0	0	0	0	.	0	0	0	0	0	0	0	0	0	0	0	0	1	0	0	0	0	0	.	0	0	0	0	0	0	0	0	0	0	0	0	0	0	0	0	0	0
3.16.H	0	0	0	0	1	0	0	0	0	0	0	.	0	0	0	0	0	0	0	0	0	0	0	0	0	0	0	0	0	0	.	0	0	0	0	0	0	0	0	0	0	0	0	0	0	0	0	0	0
3.16.I	0	0	0	0	0	0	0	0	0	0	0	.	0	0	0	0	0	0	0	0	0	0	0	0	0	0	0	0	0	0	.	0	0	0	0	0	0	0	0	0	0	0	0	0	0	0	0	0	0
4.1	0	0	0	0	0	0	0	0	2	0	0	.	0	0	0	0	0	0	3	2	0	0	0	0	0	0	0	0	0	0	.	2	0	0	0	2	0	0	12	0	0	2	0	3	0	2	2	0	0
4.2	1	1	1	1	1	1	1	1	1	1	1	.	1	1	1	1	2	1	1	1	4	2	1	1	1	1	1	1	1	1	.	3	2	1	4	1	1	4	1	1	4	1	1	1	3	3	1	1	1
4.3	3	2	3	3	2	1	1	2	2	2	3	.	4	1	1	1	1	2	1	1	4	2	2	4	2	1	2	2	3	1	.	3	3	2	5	2	5	4	4	5	4	2	3	2	4	4	3	3	1
4.4.1	1	1	1	1	1	1	1	1	1	1	1	.	1	1	1	1	1	1	1	1	1	1	1	1	1	1	1	1	1	1	.	1	1	1	1	1	1	1	1	1	1	1	1	1	1	1	1	1	1
4.4.2	1	1	1	0	1	1	1	1	1	1	1	.	1	1	1	1	1	1	1	1	1	1	1	1	1	1	1	1	1	1	.	1	1	1	1	1	1	1	1	1	1	1	1	1	1	1	11	1	1
4.4.3	1	1	1	0	1	1	1	1	1	1	1	.	1	1	1	1	1	1	1	1	1	1	1	1	1	1	1	1	1	1	.	1	1	1	1	1	1	1	1	1	1	1	1	1	1	1	11	1	1
4.5.1	0	0	0	1	0	0	1	0	1	1	0	.	1	1	0	1	1	.	1	1	0	0	0	0	0	1	0	0	1	1	.	0	0	0	0	1	0	0	0	1	1	0	0	0	1	1	0	1	0
4.5.2	.	.	0	1	0	0	1	0	1	1	0	.	1	1	0	1	1	.	2	2	0	0	0	.	0	1	0	0	1	1	.	0	0	0	0	4	0	0	0	1	1	0	0	0	1	1	0	4	0
4.5.3	.	.	0	1	0	0	1	0	1	1	0	.	1	1	0	1	1	.	1	1	0	0	0	.	0	1	0	0	1	1	.	0	.	0	0	1	0	0	0	1	1	0	0	0	1	1	0	1	.
4.6.1	.	.	0	1	0	0	1	0	1	1	0	.	0	1	.	1	1	.	1	1	0	0	0	.	0	1	.	0	1	1	.	0	.	.	0	1	0	0	.	0	1	0	0	0	1	4	0	1	.
4.6.2	.	.	0	4	0	0	4	0	5	4	0	.	4	5	.	4	5	.	4	5	0	0	0	.	0	4	.	0	4	4	.	.	.	.	0	1	0	0	.	3	4	0	0	0	4	1	0	4	.
4.6.3.A	.	.	0	4	0	0	1	0	1	1	0	.	1	1	.	1	1	.	1	1	0	0	0	.	0	1	.	0	1	1	.	.	.	.	0	1	0	0	.	1	1	0	0	0	1	0	0	1	.
4.6.3.B	.	.	0	0	0	0	0	0	0	0	0	.	0	0	.	0	0	.	0	0	0	0	0	.	0	0	.	0	0	0	.	.	.	.	0	0	0	0	.	0	0	0	0	0	0	0	0	0	.
4.6.3.C	.	.	0	0	0	0	0	0	0	0	0	.	0	0	.	0	0	.	0	0	0	0	0	.	0	0	.	0	0	0	.	.	.	.	0	0	0	0	.	0	0	0	0	0	0	0	0	0	.
4.6.3.D	.	.	0	0	0	0	0	0	0	0	0	.	0	0	.	0	0	.	0	0	0	0	0	.	0	0	.	0	0	0	.	.	.	.	0	0	0	0	.	0	0	0	0	0	0	0	0	0	.
4.6.3.E	.	.	0	0	0	0	0	0	0	0	0	.	0	0	.	0	0	.	0	0	0	0	0	.	0	0	.	0	0	0	.	.	.	.	0	0	0	0	.	0	0	0	0	0	0	0	0	0	.
4.6.3.F	.	.	0	0	0	0	0	0	0	0	0	.	0	0	.	0	0	.	0	0	0	0	0	.	0	0	.	0	0	0	.	.	.	.	0	0	0	0	.	0	0	0	0	0	0	0	0	0	.
4.7	5	.	2	.	2	2	0	2	.	.	5	.	.	.	5	.	.	5	.	.	4	5	4	5	5	.	4	.	.	。	.	1	4	5	4	.	.	2	5	.	.	2	2	.	.	.	5	.	5
4.8.1	0	.	0	0	1	0	1	0	1	0	0	.	0	1	0	1	.	1	1	1	1	0	0	.	0	0	1	0	.	0	.	0	1	0	0	1	0	0	0	1	0	.	0	0	1	0	0	1	0
4.8.2	0	.	0	1	0	0	1	2	1	1	0	.	1	1	0	1	.	0	1	1	0	0	0	.	0	1	0	0	.	1	.	0	0	.	0	1	0	0	0	1	1	.	0	1	1	1	0	1	0
4.8.3	1	2	3	3	2	2	5	3	4	5	.	.	4	3	1	4	5	3	4	4	5	4	2	.	4	3	1	2	.	3	.	2	2	.	4	4	5	3	2	5	4	.	4	4	4	4	1	4	.
4.9.A	0	1	1	1	1	1	0	0	1	1	1	.	1	1	1	1	1	1	1	0	0	1	0	1	0	1	0	1	1	1	.	1	1	0	1	1	1	1	1	1	1	1	1	0	1	1	0	1	1
4.9.B	0	0	0	0	0	0	0	0	0	0	0	.	0	0	0	0	0	0	0	0	0	0	0	0	0	0	0	0	0	0	.	0	0	0	0	0	0	0	0	0	0	1	0	0	0	0	0	0	0
4.9.C	0	0	0	0	0	1	1	0	0	0	0	.	0	0	1	1	0	0	1	0	1	0	1	0	0	0	0	0	0	0	.	0	0	0	0	1	1	0	0	0	1	0	0	0	0	0	0	0	0
4.9.D	1	1	0	0	1	0	0	0	1	1	1	.	1	0	1	0	1	1	1	1	0	0	0	0	0	1	1	0	1	0	.	0	1	1	1	0	0	1	0	0	0	0	1	0	1	0	0	0	0
4.9.E	1	0	0	0	0	0	1	0	0	0	1	.	0	0	0	0	0	0	0	1	0	0	0	1	0	0	0	0	0	1	.	0	0	0	0	0	0	0	0	0	0	0	0	1	0	0	1	1	0
4.9.F	0	0	0	0	0	0	0	0	0	0	0	.	0	0	0	0	0	0	0	0	1	0	0	0	1	0	0	0	0	0	.	0	0	0	0	0	0	0	0	0	0	0	0	0	0	0	0	0	0
4.9.G	0	1	0	0	0	0	1	1	1	0	0	.	0	1	0	0	1	0	0	1	0	0	1	0	1	0	1	1	1	0	.	0	1	1	0	0	0	0	0	0	0	0	1	1	0	0	0	1	0
4.9.H	0	0	1	0	0	0	0	0	0	0	0	.	0	0	0	0	0	0	0	0	1	0	0	0	0	0	0	0	0	0	.	0	0	0	0	0	0	0	0	0	0	0	0	0	1	1	0	0	1
4.9.I	0	0	0	0	0	0	0	0	0	0	0	.	0	0	0	0	0	0	0	0	0	0	0	0	0	0	0	0	0	0	.	1	0	0	0	0	0	0	0	0	0	0	0	0	0	0	0	0	0
4.9.J	0	0	0	0	0	0	0	0	0	0	0	.	0	0	0	0	0	0	0	0	0	0	0	0	0	0	0	0	0	0	.	0	0	0	0	0	0	0	0	0	0	0	0	0	0	0	0	0	0
4.10.	1	.	1	.	1	.	1	1	1	1	1	.	.	.	1	1	.	1	1	1	1	.	.	.		.	.	.	1	.	.	.	1	.	1	1	1	1	.	.	1	.	.	.	1	.	.	1	.
4.11	3	2	2	.	2	.	4	1	4	4	4	.	.	.	4	4	.	4	4	4	4	.	.	3	.	.	.	.	3	.	.	3	4	3	4	4	4	4	4	4	4	4	4	.	4	.	.	4	.
4.12.1	0	0	.	.	0	0	1	0	1	1	1	.	.	.	0	.	.	0	0	0	0	.	0	0	.	.	.	.	.	.	.	0	0	0	0	1	0	0	0	1	0	0	0	0	0	0	0	0	0
4.12.2	.	1	.	.	0	1	1	1	1	1	4	.	.	.	1	.	.	1	1	1	1	.	1	1	.	.	.	.	.	.	.	1	1	1	1	1	1	1	0	1	1	1	1	1	1	1	1	1	1
4.13.1	0	0	.	.	0	0	0	0	0	0	0	.	.	.	0	.	.	1	0	1	0	.	0	0	.	.	.	.	.	.	.	0	0	.	0	1	1	0	0	0	0	0		0	0	0	.	0	.
4.13.2	0	0	.	.	0	0	0	0	0	0	0	.	.	.	0	.	.	10	0	4	2	.	0	0	.	.	.	.	.	.	.	0	0	.	0	1	1	0	0	0	0	0	0	0	0	0	.	0	.
4.13.3.A	.	.	.	.	0	0	0	0	0	0	0	.	.	.	0	.	.	0	0	0	0	.	0	0	.	.	.	.	.	.	.	0	0	.	0	0	0	0	0	0	0	0	0	0	0	0	.	0	.
4.13.3.B	.	.	.	.	0	0	0	0	0	0	0	.	.	.	0	.	.	1	0	0	0	.	0	0	.	.	.	.	.	.	.	0	0	.	0	0	0	0	0	0	0	0	0	0	0	0	.	0	.
4.13.3.C	.	.	.	.	0	0	0	0	0	0	0	.	.	.	0	.	.	1	0	1	1	.	0	0	.	.	.	.	.	.	.	0	0	.	0	0	0	0	0	0	0	0	0	0	0	0	.	0	.
4.13.3.D	.	.	.	.	0	0	0	0	0	0	0	.	.	.	0	..	.	1	0	1	1	.	0	0	.	.	.	.	.	.	.	0	0	.	0	1	1	0	0	0	0	0	0	0	0	0	.	0	.
4.13.3.E	.	.	.	.	0	0	0	0	0	0	0	.	.	.	0	.	.	0	0	0	0	.	0	0	.	.	.	.	.	.	.	0	0	.	0	0	0	0	0	0	0	0	0	0	0	0	.	0	.
4.13.3.F	.	.	.	.	0	0	0	0	0	0	0	.	.	.	0	..	.	0	0	0	0	.	0	0	.	.	.	.	.	.	.	0	0	.	0	0	0	0	0	0	0	0	0	0	0	0	.	0	.
4.14	0	0	.	.	0	0	0	0	0	0	0	.	.	.	0	.	.	1	1	1	0	.	0	0	.	.	.	.	.	.	.	0	0	0	0	0	0	0	0	0	0	.	1	0	0	0	.	0	0
4.15	0	0	.	.	0	0	0	0	0	0	0	.	.	.	0	.	.	1	0	0	1	.	0	0	.	.	.	.	.	.	.	0	0	0	0	0	0	0	0	0	0	.	1	0	0	0	.	1	0
4.16	3	3	.	.	0	3	3	3	3	3	3	.		.	3	.	.	3	3	3	2	.	3	3	.	.	.	.	.	3	.	3	3	3	.	3	2	3	3	3	3	3	3	3	3	3	3	3	3
4.17	5	6	2	6	3	6	6	6	3	6	6	.	6	5	6	6	3	5	6	6	2	6	6	3	6	3	5	6	5	6	.	6	6	6	6	6	6	6	6	6	2	3	5	3	6	6	3	3	5
4.18	.		.	.	6	.	.	.	.	.	.	.	.	.	.	.	.	.	.	.	.	.	.	.	.	.	.	.	.	.	.	.	.	.	.	.	.	.	.	.	.	.	.	.	.	.	.	.	.
[truncated: 1,293 more columns]
